# Supplementary material for: AquIRE reveals the mechanisms of clinically induced RNA damage and the conservation and dynamics of glycoRNAs
Source: Nucleic Acids Res. 2026 Feb 5;54(4):gkag080. doi: 10.1093/nar/gkag080 (PMC12873605; doi:10.1093/nar/gkag080)
Supplement: gkag080_Supplemental_Files [file gkag080_supplemental_files.zip]

Archive with 4 entries (4 files):
- Supplemental Figures.pdf
- Supplemental Table S1.docx
- Supplemental Table S2.docx
- Supplemental Table S3.docx
